# Supplementary material for: Plasticity in Neuroblastoma Cell Identity Defines a Noradrenergic-to-Mesenchymal Transition (NMT)
Source: Cancers (Basel). 2021 Jun 10;13(12):2904. doi: 10.3390/cancers13122904 (PMC8230375; doi:10.3390/cancers13122904)
Supplement: Supplementary file 1 [file cancers-13-02904-s001.zip]

Archive with 1 entries (1 files):
- cancers-1230770-supplementary.pdf
